# Supplementary material for: Spatio-Temporal Profiling of Metarhizium anisopliae—Responsive microRNAs Involved in Modulation of Plutella xylostella Immunity and Development
Source: J Fungi (Basel). 2021 Nov 8;7(11):942. doi: 10.3390/jof7110942 (PMC8620415; doi:10.3390/jof7110942)
Supplement: Supplementary file 1 [file jof-07-00942-s001.zip]

Archive with 13 entries (13 files):
- Figure S1 Small RNA composition of control (CK) and treatment (M) in all replicates post-infection.PNG
- Figure S2 Small RNA composition of control (CK) and treatment (M) in all replicates post-infection.PNG
- Figure S3 Gene ontology annotation of target genes of miRNAs in Plutella xylostella after Metarhizium anisopliae infection (CK36h vs T36h).PNG
- Figure S4 Gene ontology annotation of target genes of miRNAs in Plutella xylostella after Metarhizium anisopliae infection (CK72h vs T72h).PNG
- Figure S5 Kyoto Encyclopedia of Genes and Genomes classification of target genes in Plutella xylostella after Metarhizium anisopliae infection (CK36h vs T36h).PNG
- Figure S6 Kyoto Encyclopedia of Genes and Genomes classification of target genes in Plutella xylostella after Metarhizium anisopliae infection (CK72h vs T72h).PNG
- Table S1. The classification of total small RNA tags of the Plutella xylostella.xlsx
- Table S2. The mapping statistics of sRNAs from 2 libraries of Plutella xylostella.xlsx
- Table S3. Expression profiles of Metarhizium anisopliae-responsive known miRNAs.xlsx
- Table S4. Expression profiles of Metarhizium anisopliae-responsive novel miRNAs.xlsx
- Table S5. Differential expression of Metarhizum anisopliae-responsive known miRNAs.xlsx
- Table S6. Differential expression of Metarhizium anisopliae-responsive novel miRNAs.xlsx
- Table S7. Primers used in the study.pdf
