# Supplementary material for: Spatio-Temporal Profiling of Metarhizium anisopliae—Responsive microRNAs Involved in Modulation of Plutella xylostella Immunity and Development
Source: J Fungi (Basel). 2021 Nov 8;7(11):942. doi: 10.3390/jof7110942 (PMC8620415; doi:10.3390/jof7110942)
Supplement: Supplementary file 1 [file jof-07-00942-s001.zip › Table S1. The classification of total small RNA tags of the Plutella xylostella.xlsx]

## Sheet: Sheet1
						Table S1. The classification of total small RNA tags of the Plutella xylostella
						Type	CK36h		T36h		CK72h		T72h
							Counts	Percent	Counts	Percent	Counts	Percent	Counts	Percent
						High-quality reads	16450812	98.3	17025780	98.3	16294807	97.23	18257426	97.72
						3' adapter-null	33616	0.2	31712	0.18	28519	0.16	26826	0.14
						Insert-null	89374	0.56	77718	0.45	69981	0.42	65385	0.36
						5' adapter-contaminants	194701	1.4	213884	1.2	69352	0.42	51949	0.28
						Smaller than 18nt	4448419	27	4697346	35.4	2971022	18.23	2.57371e+06	14.46
						PolyA	50	0	53	0	83	0	40	0
						Clean reads	10693027	65	10814199	64	12711662	78	1.37404e+07	81.79
						CK = Denotes Control Groups
						T= Denotes Treatment Groups
