# Supplementary material for: Spatio-Temporal Profiling of Metarhizium anisopliae—Responsive microRNAs Involved in Modulation of Plutella xylostella Immunity and Development
Source: J Fungi (Basel). 2021 Nov 8;7(11):942. doi: 10.3390/jof7110942 (PMC8620415; doi:10.3390/jof7110942)
Supplement: Supplementary file 1 [file jof-07-00942-s001.zip › Table S2. The mapping statistics of sRNAs from 2 libraries of Plutella xylostella.xlsx]

## Sheet: Sheet1
					Table S2: The mapping statistics of small RNAs from libraries of Plutella xylostella
						CK36h		T36h		CK72h		T72h
						Total sRNAs	Mapping to genome	Total sRNAs	Mapping to genome	Total sRNAs	Mapping to genome	Total sRNAs	Mapping to genome
					Total sRNAs	10693027	6491737	10814199	7288770	12711662	9135560	1.37404e+07	9782371
					Percent	1	0.6071	1	0.674	1	0.7186	1	0.7256
						CK = Denotes Control Groups
						T= Denotes Treatment Groups
