# Supplementary material for: Spatio-Temporal Profiling of Metarhizium anisopliae—Responsive microRNAs Involved in Modulation of Plutella xylostella Immunity and Development
Source: J Fungi (Basel). 2021 Nov 8;7(11):942. doi: 10.3390/jof7110942 (PMC8620415; doi:10.3390/jof7110942)
Supplement: Supplementary file 1 [file jof-07-00942-s001.zip › Table S3. Expression profiles of Metarhizium anisopliae-responsive known miRNAs.xlsx]

## Sheet: Sheet 1
Table S3: Expression profiles of M. anisopliae-responsive known miRNAs
miRNA name	Count		TPM		Count		TPM		miRNA Sequence
	CK36h	T36h	CK36h	T36h	CK72h	T72h	CK72h	T72h
bantam-3p	65328	70070	177251	165035	15950.6	26370.6	86471.8	77822.1	UGAGAUCAUGGUGAAA
miR-6497-5p	25945	24378	71489.1	60672.2	6914	7410	21296.3	12057.4	GCACUUGAUUUUUAAGUGAGUAG
miR-281-3p	18853	24749	50869.5	56351.2	4018	7899	12434.7	12853.7	UUGUCAUGGAGUUGCUCUCUUUA
miR-8-3p	13753	13911	29767.9	25511.6	8153	14461	25246.3	22987.5	CCUUUGGUUAUCUAGCUGUAUGA
miR-6094-3p	10996	11161	27262.6	32405.7	15314	27108	46201.4	43614.6	UAUUCGAGACCUCUGCUGAUCC
miR-263-5p	9983	13819	37127	32159	11691	21390	36915.3	35599.2	CGUGGUCUCUUAGUGGCAUCUC
pxy-miR-279b-3p	9337	8620	25771.2	21558.6	10108	21712	29671	34999.4	AGUGGGUGUAAGUCUAGUGCACA
miR-276-3p	12285	12824	33652	28985.3	21285	32031	63414.9	51686.8	UCUCGUGCCAUACUUCAAGGAU
miR-281-5p	4183	6921	11933.8	13603.4	3816	5996	11615.9	9452.35	UGACAGCUGCCUAUCGAGAGAA
miR-305-5p	3898	2991	6566.26	8483.1	6558	10278	20219.8	17072.9	GGUCUCGUGGACUACUUCAUGUUA
miR-100-5p	3222	4863	11064.1	7710.68	9517	18130	27248.8	29157.4	AUGUUCAAGCCUAGAUGCCCAA
pxy-miR-9-5p	3157	4436	8647.91	10043.7	71	212	217.91	350.316	AGAUGUCGAUCCUAUGGUUUCU
miR-11980-5p	2772	4011	7392.23	8227.19	1227.67	989	12236.9	4705.07	CUAAGGCGGUUCGGGCAA
pxy-miR-283-5p	8879	10570	23677.5	25875.5	7138	11937	22020.3	19635.4	GGGUCUUAAUGGUCGACUAUAAA
miR-6941-5p	2555	3589	8563.6	11602.2	3683	2967	12236.9	4705.07	GUGCAGUCAGGAGGUCCC
miR-6497-3p	2442	3520	7125.06	8584.94	333	281	1038.57	455.73	CUGUGCGGGGCCAGGAGUCU
pxy-miR-31-5p	5714	7427	15499.9	18056.7	9026	17596	26005.2	28480.7	AGUCGAUACGGCUGUAGAACGGA
miR-10-5p	1231	1791	3369.79	4103.03	9263.81	16736.6	14493.5	19806.4	UGUUUAAGCCUAGAUGUCCCAU
miR-486-5p	1817	3102	6513.14	4731.83	681.333	824.667	6059.72	4103.04	GAGCCCCGUCGAGUCAUGUCCU
miR-8117-3p	1420	1926	2567.92	2513.11	9.33	19.33	71.69	89.73	UGGGAAAACAAGGUGUGCUC
miR-11987-5p	1297	1436	2231.22	3774.06	594	1358	1724.09	2541.5	GGAGGUGGUCUCAAAGGA
miR-10018-5p	1005	775	1361.45	1529.79	28.6667	36.6667	278.752	177.065	UGUUACGGUCUGAUCUCAG
pxy-miR-184-3p	5445	5760	14480.1	14271.5	96	164	792.173	795.435	CGGGAAUAGUCAAGAGGCAGGU
pxy-miR-1-3p	5722	9096	15406.4	20614.6	21248	60990	64348.3	102486	GAGGUAUGAAGAAAUGUAAGGU
miR-92-3p	715	763	1730.54	2755.3	2	6	12.56	27.28	UGUCCGGCCCUAACCACGUUAA
miR-275-3p	714	1229	1939.57	1840.09	83.6667	136	728.897	653.431	GCGCGCGAUGAAGUCCAUGGACU
miR-99-5p	714	807	1730.51	1618.16	484.667	382	4692.97	1859.05	GCGUUCAAGCCUAGAUGCCCAA
pxy-miR-7b-5p	2459	2788	6527.36	7207.09	223	494.333	2065.68	2489.05	CUGUUGUUUUAGUGAUCAGAAGGU
pxy-miR-278-3p	2283	3022	6256.92	6427.44	78.3333	120.333	680.922	590.03	UUUGCCUGCUUCUAGGGUGGCU
miR-8510-3p	634	1263	1961.19	1854.34	90.3333	184	838.213	854.538	UACGAUAGUAGAGUGGACGCU
pxy-miR-11-3p	2131	1990	5878.83	4692.56	1943.67	2709	18252.6	13179.2	UCGAUCUUGAGACUGACACUAC
pxy-miR-14b-3p	571	2285	3852.12	4598.97	2765.33	4178.33	24894	20449.5	UUAUUCUUUCUCUUUUUCUGACU
miR-9-3p	505	672	1106.21	949.247	51.3333	48	455.742	240.342	AGAUGUCGAUCCUAUGGUUUCU
miR-1175-3p	460	535	1019.05	1662.73	48.6667	90.6667	414.811	429.545	UUCAACCUCCUCAACUUAGAGU
miR-11625-5p	459	918	3578.27	7622.3	198	452.667	1724.09	2541.5	UGUGGAGAGUACAGAGGAAU
miR-46-3p	437	617	1026.47	1129.26	20.3333	35.6667	167.109	162.206	CUUCUCUCGUUGAGGUACUGUC
miR-3759-3p	398	362	751.793	928.604	181	245.66	1684.2	1175.12	CCUGCAGGUCAGUUGUAC
miR-12-z	381	798	1213.84	1350.03	46.3333	70	450.378	338.402	AUGGUCAUGGACUUCAUUAUGAGU
pxy-miR-306-5p	987	1176	2652.1	2967.99	301.333	515.667	2784.92	2557.24	ACAACUCCGUGGUCUGUCGAGA
let-7-5p	373	376	644.526	634.724	19.6667	24.3333	155.006	116.138	GAUAUGUUGGAUGAUGGAGU
miR-3477-5p	358	391	741.65	807.422	30.3333	72.3333	264.152	349.688	GUGUCAAUGGUUUACUCUAAU
miR-750-5p	1572	2280	4237.32	5073.51	115	136.333	1057.48	657.723	ACAGAUCUAGGGGACAGGUUGA
miR-81-3p	302	309	577.857	699.338	6	16	48.39	75.82	AUCGAAAGUGUUACUAGAGU
miR-236-3p	290	710	1022.96	898.445	45.3333	67	401.428	330.838	CGUAGAAAUGGACUGUCAUAAU
miR-10-3p	273	1042	2057.57	8520.77	215.667	836.667	1788.99	4745.51	UUUGGAGAGAUCUUGGCUUAAAC
miR-9995-3p	273	414	696.413	1104.93	2	4.66	16.9	20.2	ACCUCCAAGGUGGCUCUA
miR-8487-3p	273	249.333	2242.6	1803.3	181	245.667	1684.25	1175.12	GUAUAGAGGGACGAUAUC
miR-1175-5p	264	395	577.474	735.271	16.6667	44.6667	149.632	247.265	UUCAACCUCCUCAACUUAGAGU
miR-8-5p	252	483	796.762	829.01	170	223.333	1558.67	1082.95	AGAUUACGACGGGCCAUUCUAC
miR-451-5p	238	291	351.676	309.566	54.3333	111.333	564.624	559.919	UGAGUCAUUACCAUUGCCAAA
miR-2-5p	233	552	787.877	1404.79	148	175.667	1281.89	865.065	GUAUUCAGUGUCGGCGAAACGACG
miR-277-3p	208	297	414.614	403.92	51.3333	90.6667	477.883	406.647	ACAGCAUGGUCUAUCACGUAAAU
miR-8109-5p	206	266	543.396	647.163	143.333	233	1387.18	1156.16	CAGGGGGCCGGCCGUGCG
miR-216-5p	199	288	374.08	356.808	46.6667	80.3333	398.445	393.994	AGUCUUAAUGGUCGACUAUAAA
miR-191-5p	149	152	298.116	182.145	2.66	3	16.75	12.38	UCGACGAAAACCCUAAGGCAAC
miR-8532-3p	148	135	284.609	272.201	14.6667	37.3333	115.906	167.345	UCAAAAGCUGUGUUCUACGGGGC
miR-970-3p	137	176	285.359	6747.63	300.667	79	2783.51	442.028	UCUCGGCGCACACAGAAUACU
miR-317-3p	128	280	325.24	389.788	24.6667	55.6667	216.164	275.931	CUAUGGUGGUCGACACAAGU
miR-7069-5p	125	123	259.303	463.668	96.6667	183.667	939.603	893.184	UGAGAGUGGGAGGGUCCG
miR-9-z	115	203	293.285	244.777	5.66	11	49.98	55.26	AUAUGUCGAUCUAUUGGUUUCU
miR-8489-3p	113	102	240.177	361.407	45	83	405.447	394.66	CCACGGCAAUGGAGACUUAAAC
miR-9925-5p	109	106	192.87	144.742	0	0	0	0	GUCAAGACUCGACUGGCA
miR-8494-5p	107	264	346.051	573.236	0.66	0.66	4.18	4.01	UAAAGAGAUGACCCAAACAGUC
pxy-miR-2a-3p	105	79	142.617	198.713	6.66	14.66	59.83	72.88	UGCGAGUAGUUUCGACCGACACUAU
pxy-miR-8495-5p	1022	1004	2774.61	2091.49	7.66	9	50.02	12.11	GCAACCUUGUACAGUUCUGAGA
miR-9993-3p	102	3772	4961.88	7207.27	3008.67	5865.33	26005.2	28480.7	ACCUCCAGGGUGGCUCUA
miR-13-3p	102	277	323.78	193.161	5.33	6.33	47.89	30.79	CGAGCAGUUUUUACCGACACUAU
miR-8521-3p	94	171	316.42	274.929	9.66667	23.3333	79.4713	106.249	CGGCUCAGUUUUAAGCCCUGUUC
miR-25-3p	92	107	243.775	185.467	10.6667	16.3333	91.986	76.6491	AGUCUGGCUCUGUUCACGUUAC
miR-10569-3p	92	81	144.792	94.0771	11	17.3333	99.0953	84.4845	CGACCAGUCUCAAGACUA
miR-2478-3p	75	73	133.916	91.8724	0	2.66	0.01	14.32	ACCACAGUCUUCACCCUA
pxy-miR-2755-3p	486	379	1331.39	934.485	17.6667	22.6667	162.064	110.288	UUGUUCAUACCAGACUGUCCCAC
miR-998-3p	67	57	92.2796	112.138	97.6667	138.667	905.138	651.482	ACUCGACUUAGGGUACCACGAU
miR-423-5p	64	82	169.38	157.977	0	0	0	0	UCAGAGCGAGAGACGGGGAGU
miR-10464-5p	62	61	132.792	145.164	9	17.33	79.39	89.45	CGUCAAGAUAACGUCAGCAC
pxy-miR-190-5p	58	127	280.442	536.785	911	3190.33	7902.08	15965.6	GUUGGUUCUUAUAGUUUGUAUAGA
miR-34-5p	58	99	160.121	198.494	2	0.66	16.79	2.43	GGACACGGACUCGUCCACUGCCGG
pxy-let-7-3p	58	84	153.971	197.69	3	7.33	18.85	32.94	CCUUUCAAUCGUCCGAUAUGUC
miR-1-z	57	52	84.337	224.241	51	105.333	446.517	515.185	AGUAUGAAGAAAUGUAAGGU
miR-12-5p	54	37	70.2066	92.6431	0	3.33	0.01	13.757	UCAUGGACUUCAUUAUGAGU
miR-305-3p	50	120	169.205	226.438	41	60.3333	392.806	286.825	UUCACAUGAGGUUGUUCGCGGA
miR-6498-3p	50	85	159.019	105.446	5.66	8.33	51.43	38.02	GCCGUCGCUGUUGUCUGU
miR-279-5p	38	59	96.5869	138.968	202.333	241.333	1916.02	1185.81	ACACGUGAUCUGAAUGUGGGUGA
miR-6498-5p	38	71	139.196	94.0771	20.6667	33	173.319	156.091	GCCGUCGCUGUUGUCUGU
miR-3620-5p	38	29	45.0237	91.9417	0	0.66	0.01	2.43	CGACGAAGGUUCGGGUGG
miR-8507-3p	36	43	80.4883	103.124	27.6667	61.3333	265.887	302.477	GUCUACUCAAAAACCUAUACGAC
miR-8528-5p	35	49	86.6132	181.587	2.33	3	14.66	15.22	GGAGAGCGGCGGCGGGAG
miR-1479-5p	34	1904	2242.6	1803.3	136	235.667	1200.37	1122.48	UUAAAGUUCGUGAGAAAC
miR-1800-5p	32	70	139.625	226.357	30	56.6667	266.639	293.712	GGUUGUCUAGCGUCGUGC
miR-308-5p	32	113	163.442	217.856	41.3333	61.3333	348.32	286.925	UGUAAGUGACCUUAUUAUGACGC
pxy-miR-750-3p	29	43	83.9292	116.277	0	0	0	0	ACUCGACCUUUCAAUCUAGACC
miR-8503-5p	27	50	207.441	422.252	11.3333	43	113.218	202.34	GACAAGCGAGCGGCGAUG
miR-8495-3p	23	52	183.015	433.102	59.6667	91.3333	572.832	453.607	CGGCUCAGAACUGUACGGGGUC
miR-423-3p	23	31	44.7623	85.8659	7.66	24	59.77	120.84	UGACUCCCCGGAGUCUGGCUCGA
miR-6094-5p	16	482	636.823	1073.14	425	1100.67	3690.07	5523.07	AUCAGCGGUGGUCUAGGGUACCU
miR-14-5p	13	7	108.983	56.5056	10.6667	15	102.565	68.935	UCAGCUCAGUUAGAGAGGGGGGC
miR-8536-5p	12	61	133.858	143.594	6	12.66	46.16	62.06	CUGAAUAGGGUCGAUACAGUG
miR-8499-5p	11.3333	634.667	96.0286	3412.54	71	20.6667	552.421	105.823	UGGGGCGGUCCUUGCUUU
miR-72-5p	6	29	43.938	236.12	2.66	12.33	16.75	70.005	AUAGUCGAUACGGCUGUAGAACGGA
miR-484-5p	5.33333	160.667	45.4781	872.498	11.3333	7	101.19	40.9702	UAGCCCUCCCCUGACUCGGACU
miR-7550-5p	5	368	396.502	349.792	20.3333	25	169.458	129.151	ACCAGGAAGCUCGGCCUA
miR-2779-z	5	48	37.3534	26.2504	18	19.6667	148.648	99.3268	ACCAGGAAGCUCGGCCUA
miR-8404-3p	4	5	32.3412	28.622	34.3333	65	308.797	309.396	CCAGUCAUGUAAUAUUUUA
miR-289-5p	3	169	255.26	279.258	19.6667	20.3333	190.109	106.969	GUCGGCGUCCGAGGUGAG
miR-263-3p	3	10	17.091	81.7047	1	3.66	6.28	20.18	CGAUUCCGUAGUCCUUUAAGUG
miR-282-5p	3	4	21.215	28.7298	16.3333	25.3333	146.754	127.526	UCUGUUUCGGUUCCUCUCCGAU
miR-140-3p	1.66667	122.667	13.9882	658.305	1.33	0	16.84	0	AGGCACCAAGAUGGGACACCA
miR-3615-3p	1	56.3333	4.55777	75.6595	6	6	64.65	33.13	GCUCGGCGCUCCUCGGCUCUCU
miR-11912-5p	0	9.6	0.01	79.034	72	160	8.69	23.57	CGGCGGUUGUCAGGUGUG
miR-67-5p	0.6	13.3	4.55777	75.6595	1.33	0.66	8.37	2.43	AGGCUGGGUGCCUUAUUC
miR-7631-3p	0	45.3333	0.01	243.287	4.33	2	31.46	11.8	AGUAAAGUGUUUCGGCCU
miR-30-5p	0	22.6667	0.01	121.643	0	0	0	0	CGACUCUCACAUCCUACAAAUGU
miR-26-5p	0	136	182.649	119.704	10.3333	12.3333	84.327	65.8235	UCGGAUAGGACCUAAUGAACUU
miR-141-3p	0	18	0.01	96.5992	0.66	0	4.18	0.01	GUAGAAAUGGACUGUCACAAU
miR-148-3p	0	16	0.01	85.8659	3.33	1.568	33.87	44.22	UCAGUGCACUACAGAACUUUGU
miR-1175-5p	0	16	0.01	85.8659	7.66	2	70.11	9.67	UUCAACCUCCUCAACUUAGAGU
miR-2779-5p	0	9.6	0.01	79.034	23	52	183.015	433.102	UCAAAUCCGGCUCGAAGGACCA
pxy-miR-8536b-3p	198	198	539.24	462.934	0	0	0	0	CCUAUCUCAGCUAUGUCACC
miR-87-3p	0	22.6667	0.01	121.643	18	18.3333	168.157	100.373	GUGAGCAAACUUUCAGGUGUGU
miR-143-3p	0	4.66667	0.01	32.0441	0.66	0	4.189	0.01	UGAGAUGAAGCACUGUAGCUCU
miR-7975-3p	0	0	0	0	196.333	115	1323.67	649.511	AUCCUGGUCACGGCACCA
miR-6006-5p	0	0	0	0	35	41.3333	293.711	201.301	AAAGAACUUGGAAGAGAGA
miR-8525-5p	0	0	0	0	29	52.6667	267.602	258.653	UCCUUAUGUGAACAACAUAACUG
miR-6307-3p	0	0	0	0	27.6667	10.3333	180.205	57.8056	CAAGCUCGAACUUUUCCUGCGC
miR-8522-3p	0	0	0	0	25.3333	29.6667	197.979	150.072	AUUUGCCGAAGGUUCUGAUACC
pxy-miR-316-5p	48	61	133.708	129.389	16.3333	26	156.351	127.987	UGUCUUUUUCCGCUUUGCUGCUG
miR-2808-3p	0	1	0.01	3.57773	13.3333	23.3333	122.221	109.485	AACGACCGAAUAGCGCGCUG
