# Supplementary material for: Spatio-Temporal Profiling of Metarhizium anisopliae—Responsive microRNAs Involved in Modulation of Plutella xylostella Immunity and Development
Source: J Fungi (Basel). 2021 Nov 8;7(11):942. doi: 10.3390/jof7110942 (PMC8620415; doi:10.3390/jof7110942)
Supplement: Supplementary file 1 [file jof-07-00942-s001.zip › Table S4. Expression profiles of Metarhizium anisopliae-responsive novel miRNAs.xlsx]

## Sheet: Sheet1
Table S4: Expression profiles of M. anisopliae-responsive novel miRNAs
miRNA name	Count		TPM		Count		TPM		miRNA Sequence
	CK36h	T36h	CK36h	T36h	CK72h	T72h	CK72h	T72h
novel_mir0465-3p	0.6	13.3	4.55777	75.6595	12826	29000.7	108529	141430	CUAUUCGUGACCGUUAGGCCUU
novel_mir0094-5p	1	0	11.06	0.01	66.3333	84.6667	656.925	427.671	UCUUUGGUAUCCUAGCUGUAGGC
novel_mir0574-5p	1	0.66	9.7	5.2	23.3333	28.3333	226.628	132.488	CCGGACGAACUUCCCAGAUCGGCC
novel_mir0227-3p	2	1.66	13.67	14.25	14.6667	29.3333	124.252	141.909	CAAUAAACACAGUAUCCGACC
novel_mir0254-3p	3.66	4	29.08	30.15	8	9.33333	75.3453	45.4672	AGCGUAGACUGACGUGAGUGCCCC
novel_mir0376-5p	10.3333	14	85.6292	96.4986	62.66	691.24	528.8	743.7	AAUAUCAGCUGGUAAUUCUGGGG
novel_mir0347-3p	10.6667	6.33333	88.9455	50.0408	0	1	0	3.65	CCAGAUCUAACUUUCCAGCUCAC
novel_mir0200-3p	12	14	97.4137	107.126	0.666667	0.666667	5.59527	5.26393	CUAAUCCUCCAUAGACUCUAGAU
novel_mir0360-5p	13.3333	11.3333	106.465	90.7628	0	0	0	0	CUCUCAAAGUGGCUGUAGACAUG
novel_mir0321-5p	19.6667	26.6667	152.1	212.921	0	1	0	5.78	AGGACGUGAUUCGGUGUAACCCUU
novel_mir0294-3p	21.6667	22	159.806	181.354	10.3333	12.3333	84.327	65.8235	UUCGAGACUGGCGAAGAUUUAA
novel_mir0458-3p	31.6667	25.3333	256.198	190.123	0	1	0.01	3.57773	CUUUGAGGACGUUACAUCGGUA
novel_mir0148-5p	34	28.3333	272.407	222.198	0	0	0	0	UACCCUGAAAACCUGAUUCUUUG
novel_mir0228-5p	42	48	346.813	322.317	0	0	0	0	UCAAGGCUGGUCGGGCCGUGGU
novel_mir0454-5p	55.6667	74.6667	447.193	521.87	0.66	1	4.18	5.78	UGGAGGUGUGAUCUCUUCACUUU
novel_mir0269-3p	84.3333	129	19.2	20.53	0	0	0	0	UUGUAGAUACGGGUAUCAAUU
novel-mir0622-5p	89.6667	83.6667	745.851	544.477	0	0	0	0	ACGCUUUGUGGUAAGUGACAUCA
novel-mir0718-3p	105	113.333	808.605	894.36	0	1	0.01	3.57773	CCAGAUCUAACUUUCCAGCUCA
novel-mir0739-3p	151.333	191.333	1236.94	1480.59	0	1	0	3.65	CUAUUCGUGACCGUUAGGCCUU
novel-mir0895-5p	286	323	2300.98	2403.57	0.666667	0.666667	5.59527	5.26393	CCGGACGAACUUCCCAGAUCGGCC
novel-mir0403-5p	521.667	648.333	4120.35	4882.34	0	0	0	0	UUGCGUAUAAGUAGACCACUGU
novel-mir0702-5p	0	1	0.01	3.57773	237	148	2445.36	738.583	UCCCUGUAGCUGCUUAGGGGC
novel-mir0498-5p	1	0.66	9.7	5.2	98	176	915.263	867.393	UUACGUUACGUUUAUGUGUGCUGU
novel-mir0454-3p	0	0	0	0	19.3333	30.6667	164.157	157.201	UUCGAGACUGGCGAAGAUUUAA
novel-mir0367-3p	2	6	12.56	27.28	15	25.6667	126.347	127.959	UGUGUUUGUGUAGAUAUAUC
novel-mir0571-5p	0	0	0	0	16.3333	61	142.639	286.575	CUCUCAAAGUGGCUGUAGACAUG
novel-mir0595-5p	0	1	0.01	3.57773	18	37.3333	160.477	189.057	AAAGGAACUUUAAGCUAAUGUA
novel-mir0725-3p	0	0	0	0	9.33333	11	72.1286	52.2672	CUUUGAGGACGUUACAUCGGUA
novel-mir0341-3p	1	0.66	9.7	5.2	13	9.33333	115.462	48.3098	CUAAUCCUCCAUAGACUCUAGA
novel-mir0572-5p	1	0.66	9.7	5.2	15.6667	16.6667	153.927	80.7061	UCGCAAAAACGGCUGUGCAAAUG
novel-mir0499-5p	0	1	0.01	3.57773	27	11	281.756	58.2666	AGGACGUGAUUCGGUGUAACCCUU
novel-mir0011-5p	0	0	0	0	15	10	138.959	46.6423	AUGGAUUAUAUUGCUGAACCA
novel-mir0503-5p	10.3333	12.3333	84.327	65.8235	8.33333	5	73.8748	25.6888	CGGGGGGAGAGAUUGACUUGACU
novel-mir0602-3p	0	0	0	0	5.66667	14	42.8565	67.8848	AUUACAGCGGCAGUAAGGACG
novel-mir0791-3p	0	0	0	0	7.66667	11.6667	68.9023	56.5206	GUUAUGGUCGCCGAUGCUAGUGGC
novel-mir0923-3p	31.6667	25.3333	256.198	190.123	3.66667	2.66667	25.9402	14.1639	UUUGUUGUGCUGAGGAAACUC
novel-mir0723-5p	0	0	0	0	8	9.33333	75.3453	45.4672	CUCGUCCCGUUGAUACUGAGUGCCG
novel-mir0268-3p	1	4.55777	6	33.13	2002.33	3961.33	17721.1	19016.5	CAUCGGUCGUGGUCAGUACUUG
novel-mir0368-5p	0	0	0	0	1451.33	2503.67	14133.9	12007	AACGACCGAAUAGCGCGCUG-
novel-mir0739-5p	0	0	0	0	279	358.333	2695.59	1755	CUAGCGGUCACGAAUGGUUCUG
novel-mir0421-5p	0	1	0.01	3.57773	97.6667	186	888.294	871.391	AUGGUACUCGUAUAUACUCGC
novel-mir0429-5p	4.33	2	31.46	11.8	62.6667	151	528.843	743.76	AUUUGUGAUGUCGUGGCGACG
novel-mir0647-5p	0	0	0	0	71.6667	129.667	677.113	616	AUAUUUGUGAUGUCGUGGCGACG
