# Supplementary material for: Spatio-Temporal Profiling of Metarhizium anisopliae—Responsive microRNAs Involved in Modulation of Plutella xylostella Immunity and Development
Source: J Fungi (Basel). 2021 Nov 8;7(11):942. doi: 10.3390/jof7110942 (PMC8620415; doi:10.3390/jof7110942)
Supplement: Supplementary file 1 [file jof-07-00942-s001.zip › Table S5. Differential expression of Metarhizum anisopliae-responsive known miRNAs.xlsx]

## Sheet: CK36h vs T36h
Table S5: Differential expression of M. anisopliae-responsive known miRNAs at 36h
miRNA id	Count(Control)	Count(Treatment)	TPM(Control)	TPM(Treatment)	log2 Ratio(Treatment/Control)	Up-Down-Regulation	P-value
miR-8117-3p	273	1042	2057.57	8520.77	2.05004	UP	7.40865e-06
miR-11987-5p	459	918	3578.27	7622.3	1.09097	UP	0.000290269
miR-92-3p	11.3333	634.667	96.0286	3412.54	5.15124	UP	0.00775114
miR-451-5p	5.33333	160.667	45.4781	872.498	4.26191	UP	0.002664
miR-191-5p	1.66667	122.667	13.9882	658.305	5.55647	UP	0.0175046
miR-13-3p	23	52	183.015	433.102	1.24274	UP	0.00115953
miR-317-3p	27	50	207.441	422.252	1.0254	UP	0.0061402
miR-423-5p	0	45.3333	0.01	243.287	14.5704	UP	0.00332382
miR-1479-5p	6	29	43.938	236.12	2.42598	UP	0.000866792
miR-30-5p	0	22.6667	0.01	121.643	13.5704	UP	0.0122695
miR-423-3p	0	22.6667	0.01	121.643	13.5704	UP	0.0119642
miR-484-5p	0	18	0.01	96.5992	13.2378	UP	0.0174273
miR-140-3p	0	16	0.01	85.8659	13.0679	UP	0.0217964
miR-3615-3p	0	16	0.01	85.8659	13.0679	UP	0.0216331
miR-67-5p	3	10	17.091	81.7047	2.25718	UP	0.0339946
miR-7631-3p	0	10	0.01	80.5024	12.9748	UP	0.000143405
miR-11912-5p	0	9.6	0.01	79.034	12.9483	UP	0.00320953
miR-25-3p	1	56.3333	4.55777	75.6595	4.05312	UP	0.0301646
miR-26-5p	0.6	13.3	4.55777	75.6595	4.05312	UP	0.0301646
miR-141-3p	0	4.66667	0.01	32.0441	11.6458	UP	0.0320388

## Sheet: CK72h vs T72h
Table S5: Differential expression of M. anisopliae-responsive known miRNAs at 72h
miRNA id	Count(Control)	Count(Treatment)	TPM(Control)	TPM(Treatment)	log2 Ratio(Treatment/Control)	Up-Down-Regulation	P-value
miR-307-3p	0	24	0.01	36.8068	11.8458	UP	0.000228332
miR-11912-5p	72	160	8.69	23.57	1.43952	UP	2.15666e-13
miR-8117-3p	647	2510	1788.99	4745.51	1.40742	UP	0.00586582
miR-8517-5p	9	49	23.2003	78.6204	1.76076	UP	0.00535505
miR-9-z	2733	9571	7902.08	15965.6	1.01466	UP	0.000349178
miR-1771-3p	36	25	120.306	38.5782	-1.64086	Down	0.0161551
miR-2227-3p	10	0	28.0771	0.01	-11.4552	Down	0.00683201
miR-3615-3p	23	6	70.1183	9.6749	-2.85747	Down	0.0080087
miR-3759-3p	1454	1146	4692.97	1859.05	-1.33594	Down	0.000314189
miR-449-5p	11	0	40.0844	0.01	-11.9688	Down	0.00466377
miR-486-5p	902	237	2783.51	442.028	-2.6547	Down	7.13154e-05
miR-6497-3p	333	281	1038.57	455.73	-1.18835	Down	0.0046312
miR-6941-5p	3683	2967	12236.9	4705.07	-1.37895	Down	0.000725806
miR-8529-5p	15	8	50.0292	12.1106	-2.0465	Down	0.0492113
miR-92-3p	213	62	552.421	105.823	-2.38412	Down	0.000513963
