# Supplementary material for: Spatio-Temporal Profiling of Metarhizium anisopliae—Responsive microRNAs Involved in Modulation of Plutella xylostella Immunity and Development
Source: J Fungi (Basel). 2021 Nov 8;7(11):942. doi: 10.3390/jof7110942 (PMC8620415; doi:10.3390/jof7110942)
Supplement: Supplementary file 1 [file jof-07-00942-s001.zip › Table S6. Differential expression of Metarhizium anisopliae-responsive novel miRNAs.xlsx]

## Sheet: CK VS 36h
Table S6: Differential expression of M. anisopliae-responsive novel miRNAs
miRNA id	Count(Control)	Count(Treatment)	TPM(Control)	TPM(Treatment)	log2 Ratio(Treatment/Control)	Up-Down-Regulation(Treatment/Control)	P-value
novel_mir0465-3p	521.667	648.333	4120.35	4882.34	0.244805	Up	0.680029
novel_mir0094-5p	286	323	2300.98	2403.57	0.062933	Up	0.898894
novel_mir0574-5p	105	113.333	808.605	894.36	0.145422	Up	0.866362
novel_mir0227-3p	151.333	191.333	1236.94	1480.59	0.259397	Up	0.694503
novel_mir0254-3p	84.3333	129	19.2	20.53	0.422522	Up	0.567333
novel_mir0376-5p	55.6667	74.6667	447.193	521.87	0.222793	Up	0.702629
novel_mir0360-5p	21.6667	22	159.806	181.354	0.182484	Up	0.929361
novel_mir0294-3p	19.6667	26.6667	152.1	212.921	0.485293	Up	0.632166
novel_mir0347-3p	89.6667	83.6667	745.851	544.477	-0.454016	Down	0.695207
novel_mir0200-3p	34	28.3333	272.407	222.198	-0.29392	Down	0.733254
novel_mir0321-5p	31.6667	25.3333	256.198	190.123	-0.430321	Down	0.643302
novel_mir0269-3p	10.6667	6.33333	88.9455	50.0408	-0.829818	Down	0.46207

## Sheet: CK vs 72h
Table S6: Differential expression of M. anisopliae-responsive novel miRNAs
miRNA id	Count(Control)	Count(Treatment)	TPM(Control)	TPM(Treatment)	log2 Ratio(Treatment/Control)	Up-Down-Regulation(Treatment/Control)	P-value
novel-m0109-5p	17	4	59.1165	7.71403	-2.938	Down	0.0274297
novel-m0243-5p	5	31	14.8216	48.0173	1.69585	Up	0.0377166
novel-m0244-5p	5	31	14.8216	48.0173	1.69585	Up	0.037041
novel-m0245-5p	5	31	14.8216	48.0173	1.69585	Up	0.0359949
novel-m0268-3p	25	15	73.8748	25.6888	-1.52394	Down	0.040089
novel-m0341-3p	49	183	142.639	286.575	1.00654	Up	0.00389926
novel-m0403-5p	711	444	2445.36	738.583	-1.72721	Down	0.00344981
novel-m0575-3p	2	24	4.18933	37.3603	3.15671	Up	0.00594321
novel-m0602-3p	39	28	115.462	48.3098	-1.25703	Down	0.0473774
novel-m0723-3p	39	28	115.462	48.3098	-1.25703	Down	0.0467503
novel-m0759-3p	2	24	4.18933	37.3603	3.15671	Up	0.00578169
novel-m0777-5p	17	4	59.1165	7.71403	-2.938	Down	0.0272665
novel-m0893-5p	5	31	14.8216	48.0173	1.69585	Up	0.0349304
novel-m0923-3p	81	33	281.756	58.2666	-2.27371	Down	0.000358557
